# Supplementary material for: Gene Expression in Muscle-Invasive and Non-Muscle-Invasive Bladder Cancer Cells Exposed to Hypoxia
Source: Cancers (Basel). 2025 Aug 11;17(16):2624. doi: 10.3390/cancers17162624 (PMC12384837; doi:10.3390/cancers17162624)
Supplement: Supplementary file 1 [file cancers-17-02624-s001.zip]

Archive with 1 entries (1 files):
- cancers-3752987-supplementary.pdf
